# Supplementary material for: Changes in Malaria Patterns in Comoros from 2010 to 2021: A Comparative Study with Sub-Saharan Africa
Source: Trop Med Infect Dis. 2025 May 19;10(5):138. doi: 10.3390/tropicalmed10050138 (PMC12115432; doi:10.3390/tropicalmed10050138)
Supplement: Supplementary file 1 [file tropicalmed-10-00138-s001.zip › Table S1.xlsx]

## Sheet: Sheet1
			Table S1. Trends in the crude rates of malaria incidence, mortality, and DALYs across different age groups and sexes in Comoros and sub-Saharan Africa for the years 2010, 2015, 2020, and 2021.（rate, per 100 000）
			Crude rate of incidence (per 100 000)						Crude rate of mortality (per 100 000)						Crude rate of DALYs (per 100 000)
			rate	rate	rate	rate	RC(%)	RC(%)	rate	rate	rate	rate	RC(%)	RC(%)	rate	rate	rate	rate	RC(%)	RC(%)
			2010	2015	2020	2021	2010-2021	2020-2021	2010	2015	2020	2021	2010-2021	2020-2021	2010	2015	2020	2021	2010-2021	2020-2021
Comoros	Male	<5	34973.9	215.46	628.57	888.46	-97.4596	41.3462	106.48	1.81	1.97	2.6	-97.56	31.9797	9551.53	165.42	182.41	239.89	-97.4885	31.51
		5-9	22987	293	743.48	997.45	-95.6608	34.1596	43.59	0.47	0.52	0.69	-98.42	32.6923	3764.92	55.31	61.01	76.79	-97.9604	25.86
		10-14	20326.4	425.46	1007.92	1309.76	-93.5564	29.9468	25.96	0.38	0.43	0.56	-97.84	30.2326	2125.85	50.91	54.69	66.07	-96.8921	20.81
		15-19	25608.8	543.52	1261.26	1642.88	-93.5847	30.257	79.85	2.41	2.87	3.69	-95.38	28.5714	5868.64	196.96	229.62	289.4	-95.0687	26.03
		20-24	22055.5	654.05	1500	1930.91	-91.2452	28.7273	105.62	3.44	3.91	5	-95.27	27.8772	7201.86	254.52	285.09	359.84	-95.0035	26.22
		25+	12037.3	708.2	1594.8	2020.11	-83.2179	26.6685	108.94	3.95	4.42	5.63	-94.83	27.3756	5085.12	190.13	206.12	258.5	-94.9165	25.41
	Female	<5	34996	215.59	628.8	888.76	-97.4604	41.3422	126.72	2.22	2.48	3.28	-97.41	32.2581	11296.1	201.84	226.92	299.43	-97.3493	31.95
		5-9	22987	293	743.48	997.45	-95.6608	34.1596	43.72	0.6	0.66	0.86	-98.03	30.303	3786.08	67.5	73.68	92.74	-97.5505	25.87
		10-14	20326.4	425.46	1007.92	1309.76	-93.5564	29.9468	31.44	0.6	0.74	0.96	-96.95	29.7297	2555.36	69.04	80.14	98.95	-96.1277	23.47
		15-19	25608.8	543.52	1261.26	1642.88	-93.5847	30.257	95.55	4.24	4.98	6.37	-93.33	27.9116	7049.3	332.44	385.92	487.96	-93.0779	26.44
		20-24	22055.5	654.05	1500	1930.91	-91.2452	28.7273	111.29	4.03	4.56	5.84	-94.75	28.0702	7640.71	297.49	333.1	421.69	-94.481	26.6
		25+	11705	705.39	1589.2	2012.37	-82.8076	26.6279	80.62	3.17	3.67	4.68	-94.19	27.5204	3846.68	160.12	179.34	224.35	-94.1677	25.1
Sub-Saharan Africa	Male	<5	68245.5	55147.4	54531.9	54104.5	-20.7208	-0.783834	338.37	252.17	245.37	238.82	-29.42	-2.66944	30308.9	22579.8	21966.3	21389.4	-29.4286	-2.63
		5-9	30065	24671.2	24575.7	24258.2	-19.314	-1.29172	22.81	17.18	17.88	17.29	-24.2	-3.29978	2257.89	1709.68	1757.46	1706.25	-24.4317	-2.91
		10-14	25888	21036.7	21148.4	20888.9	-19.3105	-1.22723	12.54	9.56	10.53	10.33	-17.62	-1.89934	1237.62	944.94	1016.63	999.06	-19.2757	-1.73
		15-19	18627.1	16595.1	16468.2	16384.5	-12.0393	-0.508011	21.39	16.39	17.06	16.45	-23.09	-3.57562	1701.66	1311.07	1357.59	1312.38	-22.8765	-3.33
		20-24	15701.1	13952.2	13850.5	13881.2	-11.5904	0.221869	27.46	20.83	22.15	21.4	-22.07	-3.386	1962.82	1497.05	1585.89	1535.17	-21.7875	-3.2
		25+	8658.1	7587.22	7357.71	7269.84	-16.0342	-1.19426	71.39	53	59.66	57.81	-19.02	-3.10091	2847.13	2125.99	2335.1	2264.49	-20.4641	-3.02
	Female	<5	68482.8	55389.3	54769.1	54336.4	-20.6568	-0.790025	343.03	259.84	249.35	241.92	-29.48	-2.97975	30733.5	23267.2	22326.6	21672.2	-29.4834	-2.93
		5-9	30080.8	24824.9	24723.8	24405	-18.8682	-1.2894	17.18	13.18	14.07	13.53	-21.25	-3.83795	1826.7	1409.23	1477.94	1430.82	-21.6719	-3.19
		10-14	25929.7	21233	21427.8	21163.7	-18.3804	-1.23251	8.97	6.91	7.96	7.76	-13.49	-2.51256	1033.6	802.22	889.73	872.48	-15.5882	-1.94
		15-19	18703.8	16801.7	16738.7	16658.3	-10.936	-0.479848	13.21	10.04	10.9	10.6	-19.76	-2.75229	1224.79	945.26	1012.74	990.31	-19.1445	-2.21
		20-24	15851.3	14172.2	14112.9	14147	-10.7522	0.241552	15.82	11.79	13.03	12.73	-19.53	-2.30238	1312.75	993.55	1084.71	1064.77	-18.8901	-1.84
		25+	8692.02	7629.52	7404.15	7308.68	-15.9151	-1.28941	51.72	39.29	44.91	43.5	-15.89	-3.13961	2065.78	1566.64	1726.56	1673.99	-18.9657	-3.04
RC(%), relative change; DALYs,disability-adjusted life.
