# Supplementary material for: Changes in Malaria Patterns in Comoros from 2010 to 2021: A Comparative Study with Sub-Saharan Africa
Source: Trop Med Infect Dis. 2025 May 19;10(5):138. doi: 10.3390/tropicalmed10050138 (PMC12115432; doi:10.3390/tropicalmed10050138)
Supplement: Supplementary file 1 [file tropicalmed-10-00138-s001.zip › Table S2.xlsx]

## Sheet: Sheet1
Table S2. Trends in the number of malaria incidence, mortality, and DALYs across different age groups and sexes in Comoros and sub-Saharan Africa for the years 2010, 2015, 2020, and 2021.
			Number of incidence cases						Number of death cases						Number of DALYs
			count	count	count	count	RC(%)	RC(%)	count	count	count	count	RC(%)	RC(%)	count	count	count	count	RC（%）	RC（%）
			2010	2015	2020	2021	2010-2021	2020-2021	2010	2015	2020	2021	2010-2021	2020-2021	2010	2015	2020	2021	2010-2021	2020-2021
Comoros	Male	<5	15427	93	263	369	-97.61	40.3	47	1	1	1	-97.87	0	4213	72	76	100	-97.63	31.5789
		5-9	9369	121	306	409	-95.63	33.66	18	0	0	0	-100	0	1534	23	25	32	-97.91	28
		10-14	7613	165	399	520	-93.17	30.33	10	0	0	0	-100	0	796	20	22	26	-96.73	18.1818
		15-19	8572	192	465	611	-92.87	31.4	27	1	1	1	-96.3	0	1964	69	85	108	-94.5	27.0588
		20-24	6431	208	506	658	-89.77	30.04	31	1	1	2	-93.55	100	2100	81	96	123	-94.14	28.125
		25+	16213	1087	2776	3595	-77.83	29.5	147	6	8	10	-93.2	25	6849	292	359	460	-93.28	28.1337
	Female	<5	14795	89	252	353	-97.61	40.08	54	1	1	1	-98.15	0	4776	84	91	119	-97.51	30.7692
		5-9	9094	117	295	394	-95.67	33.56	17	0	0	0	-100	0	1498	27	29	37	-97.53	27.5862
		10-14	7516	161	388	505	-93.28	30.15	12	0	0	0	-100	0	945	26	31	38	-95.98	22.5806
		15-19	8620	191	459	602	-93.02	31.15	32	1	2	2	-93.75	0	2373	117	140	179	-92.46	27.8571
		20-24	6529	210	507	659	-89.91	29.98	33	1	2	2	-93.94	0	2262	96	113	144	-93.63	27.4336
		25+	16473	1125	2863	3708	-77.49	29.51	113	5	7	9	-92.04	28.57	5414	255	323	413	-92.37	27.8638
Sub-Saharan Africa	Male	<5	51143515	45202339	47414087	47500505	-7.12	0.18	253576	206695	213345	209670	-17.31	-1.72	22713642	18507898	19099099	18778636	-17.32	-1.6779
		5-9	18835065	17685247	19443100	19503205	3.55	0.31	14292	12317	14143	13903	-2.72	-1.7	1414520	1225565	1390416	1371794	-3.02	-1.33931
		10-14	13791274	12950431	14925778	15092395	9.43	1.12	6678	5883	7431	7460	11.71	0.39	659316	581716	717496	721832	9.48	0.604324
		15-19	8381128	8564180	9875103	10134496	20.92	2.63	9623	8457	10229	10173	5.72	-0.55	765652	676599	814078	811765	6.02	-0.284125
		20-24	5908763	5933907	6798351	7031145	19	3.42	10333	8860	10872	10840	4.91	-0.29	738666	636699	778413	777595	5.27	-0.105086
		25+	12877869	13052316	14667931	14896276	15.67	1.56	106191	91169	118930	118461	11.55	-0.39	4234762	3657343	4655123	4640047	9.57	-0.323858
	Female	<5	49890524	44093676	46156941	46216433	-7.36	0.13	249902	206849	210139	205764	-17.66	-2.08	22389743	18522288	18815843	18433566	-17.67	-2.03168
		5-9	18396509	17467104	19159177	19204944	4.39	0.24	10508	9275	10900	10644	1.29	-2.35	1117156	991551	1145294	1125946	0.79	-1.68935
		10-14	13535855	12930896	15025207	15185199	12.19	1.06	4682	4205	5582	5569	18.94	-0.23	539560	488550	623882	626017	16.02	0.342212
		15-19	8572145	8828069	10250158	10526251	22.8	2.69	6054	5277	6677	6696	10.6	0.28	561334	496665	620167	625765	11.48	0.90266
		20-24	6401188	6468396	7379732	7619995	19.04	3.26	6388	5381	6813	6858	7.36	0.66	530124	453469	567201	573516	8.19	1.11336
		25+	13647373	14050743	15994092	16280212	19.29	1.79	81211	72366	97004	96900	19.32	-0.11	3243483	2885174	3729640	3728842	14.96	-0.0213962
RC(%), relative change; DALYs,disability-adjusted life.
