# Supplementary material for: Changes in Malaria Patterns in Comoros from 2010 to 2021: A Comparative Study with Sub-Saharan Africa
Source: Trop Med Infect Dis. 2025 May 19;10(5):138. doi: 10.3390/tropicalmed10050138 (PMC12115432; doi:10.3390/tropicalmed10050138)
Supplement: Supplementary file 1 [file tropicalmed-10-00138-s001.zip › Table S3.xlsx]

## Sheet: Sheet1
Supplementary Table 3. Changes in the number of malaria cases, deaths and DALYs caused by ageing, population growth, and epidemiological changes among the entire population, males and females, 2010-2021.
nation	indicators measure	Overll _difference	Change due to Population-level determinants (%contribute to the total changes)
			Aging			Population growth			Epidemiological change
Cormoros	Incidence
	Both	-114267.21	-3548.086(-3.11)			10698.400(9.36)			-121417.520(-106.26)
	Male	-57462.15	-1776.954(-3.09)			5495.363(9.56)			-61180.561(-106.47)
	Female	-56805.05	-1773.088(-3.12)			5205.119(9.16)			-60237.085(-106.04)
	Death
	Both	-510.12	4.428(0.87)			45.001(8.82)			-559.552(-109.69)
	Male	-264.03	4.724(1.79)			23.850(9.03)			-292.6000(-110.82)
	Female	-246.10	-0.143(-0.06)			21.201(8.61)			-267.155(-108.56)
	DALYs
	Both	-32946.3	-530.672(-1.61)			2848.738(8.65)			-35264.390(-107.04)
	Male	-16609.8	-140.866(-0.85)			1468.290(8.84)			-17937.216(-107.99)
	Female	-16336.5	-382.882(-2.34)			1381.611(8.46)			-17335.261(-106.11)
Sub-Saharan Africa	Incidence
	Both	7.80985e+06	-11446218.653(-146.56)			64922115.900(831.29)			-45666047.982(-584.72)
	Male	3.22041e+06	-5213112.670(-161.88)			31635913.529(982.36)			-23202391.766(-720.48)
	Female	4.58944e+06	-6215976.060(-135.44)			33268408.352(724.89)			-22462992.131(-489.45)
	Death
	Both	-56501.20	-47136.375(-83.43)			211995.040(375.20)			-221359.866(-391.78)
	Male	-30186.2	-22751.133(-75.37)			109016.536(361.15)			-116451.643(-385.78)
	Female	-26315	-24628.343(-93.59)			102622.444(389.98)			-104309.063(-396.39)
	DALYs
	Both	-6692635.99	-4892570.501(-73.10)			16138316.350(241.14)			-17938381.835(-268.03)
	Male	-3424887.66	-2294026.824(-66.98)			8159748.483(238.25)			-9290609.315(-271.27)
	Female	-3267748.34	-2599156.742(-79.54)			7958950.574(243.56)			-8627542.171(-264.02)
DALYs,disability-adjusted life
