# Supplementary material for: Changes in Malaria Patterns in Comoros from 2010 to 2021: A Comparative Study with Sub-Saharan Africa
Source: Trop Med Infect Dis. 2025 May 19;10(5):138. doi: 10.3390/tropicalmed10050138 (PMC12115432; doi:10.3390/tropicalmed10050138)
Supplement: Supplementary file 1 [file tropicalmed-10-00138-s001.zip › Table S4.xlsx]

## Sheet: Sheet1
Table S4. The distribution of different types of malaria data and imported malaria cases in Comoros from 2010 to 2021.
	2010[1]	2011[1]	2012[1]	2013[1]	2014[1]	2015[1]	2016[1]	2017[1]	2018[1]	2019[2]	2020[2]	2021[2]	2022[2]	2023[2]
Total P. falciparum	33 791	21 387	43 681	45 669	2 203	1 300	1 066	2 274	15 613	17 599	4 546	10 537	20 675	21 049
Total P. vivax	528	334	637	72	0	0	0	0	0	–	–	–	–	–
Total: mixed cases	0	0	0	363	0	0	0	0	0	–	–	–	–	–
Total other cases	880	557	0	363	0	0	0	0	0	–	–	–	–	–
Imported cases	–	–	–	–	–	–	–	–	–	98	0	10	6	30
“–” refers to not applicable or data not available; P.: Plasmodium
[1]. World Health Organization. (2019). World malaria report 2019. Geneva, Switzerland: World Health Organization.Available online at: https://www.who.int/publications/i/item/9789241565721 (accessed on 4 Dec 2019).
[2]World Health Organization. (2024). World malaria report 2024. Geneva, Switzerland: World Health Organization.Available online at: https://www.who.int/teams/global-malaria-programme/reports/world-malaria-report-2024 (accessed on 11 Dec 2024).
